# Supplementary material for: IGFBP5 Restores Endometrial Receptivity and Rescues Implantation Failure in Polycystic Ovary Syndrome
Source: Adv Sci (Weinh). 2026 Mar 12;13(27):e20455. doi: 10.1002/advs.202520455 (PMC13170201; doi:10.1002/advs.202520455)
Supplement: Supplementary file 2 — Supporting File 2: advs74683‐sup‐0002‐Data.zip. [file ADVS-13-e20455-s002.zip]

Archive with 2 entries (1 files):
- advs74683-sup-0002-Data/
- advs74683-sup-0002-Data/R1-Production_data-0116.xlsx
