# Supplementary material for: IGFBP5 Restores Endometrial Receptivity and Rescues Implantation Failure in Polycystic Ovary Syndrome
Source: Adv Sci (Weinh). 2026 Mar 12;13(27):e20455. doi: 10.1002/advs.202520455 (PMC13170201; doi:10.1002/advs.202520455)
Supplement: Supplementary file 2 — Supporting File 2: advs74683‐sup‐0002‐Data.zip. [file ADVS-13-e20455-s002.zip › advs74683-sup-0002-Data/R1-Production_data-0116.xlsx]

## Sheet: Figure 1
			Figure 1A
			Endometrial IL-22 levels (ng/g protein)
			CON	PCOS
			254.15	223.17
			168.38	173.17
			396.9	212.56
			336.77	122.01
			271.14	121.88
			151.22	219.72
			221.31	118.35
			202.34	130.52
			191.44	115.37
			243.04	107.08
			198.33	126.61
			198.18
			172.41
			231.16
			162.9
			329.22
			350.79
			202.1
			167.88
			148.45
			226.53
			Figure 1F
			STAT3 FPKM
			CON	PCOS
			59.7068	17.6651
			72.8729	29.6192
			49.9811	38.0223
			68.3405	22.7045
			71.4449	32.0237

## Sheet: Figure 2
			Figure 2C
			Implantation sites
			CON	CON+IL-22	DHEA	DHEA+IL-22
			9	7	2	8
			7	9	1	8
			8	7	0	7
			10	8	0	9
			9	10	0	6
			Figure 2D
			Mice with ISs (%)
			CON	CON+IL-22	DHEA	DHEA+IL-22
			100	100	40	100
			Figure 2F
			Esr1					Pgr
			CON	CON+IL-22	DHEA	DHEA+IL-22		CON	CON+IL-22	DHEA	DHEA+IL-22
			1.257	0.880302	1.63978	1.7086		1.05231	0.912851	0.708984	0.746319
			1.1312	1.13384	1.57601	1.21125		1.00092	1.26362	0.689871	1.26016
			0.905043	1.06393	1.48683	0.923696		0.85539	0.774064	0.66799	1.13183
			0.888347	0.979323	1.29397	0.758663		0.952383	0.958146	0.599347	0.755178
			0.818412	0.97196	1.13145	0.562056		1.139	0.808016	0.63857	1.29332
			Figure 2H
			ERα
				CON				CON+IL-22				DHEA				DHEA+IL-22
			Epithelial	10.823	6.84	9.225	13.963	10.784	5.817	6.72	14.583	25.987	26.39	30.675	31.939	11.617	6.143	10.704	10.331
			Stromal	8.991	2.918	5.135	7.003	5.926	7.162	7.958	7.996	10.902	11.281	15.142	22.366	6.859	6.443	1.381	9.036
			PR
				CON				CON+IL-22				DHEA				DHEA+IL-22
			Epithelial	29.44	26.075	29.024	28.186	42.456	24.723	25.612	21.555	0.937	0.386	0.052	0.286	31.776	32.658	17.455	21.193
			Stromal	7.852	7.462	10.404	9.791	8.527	11.043	9.795	5.644	2.198	1.87	0.616	1.31	11.376	8.141	6.96	7.532
			Figure 2I
			Lif					Muc1
			CON	CON+IL-22	DHEA	DHEA+IL-22		CON	CON+IL-22	DHEA	DHEA+IL-22
			0.668548	1.29172	0.059338	1.1389		1.29293	1.15989	2.01676	0.417224
			0.788095	1.27023	0.065208	0.956162		1.12778	0.86402	2.01187	0.522073
			1.04157	0.734691	0.335351	0.875033		0.962777	0.722681	1.86089	0.574356
			1.23698	0.929428	0.384043	0.839729		0.815979	0.628005	1.84688	0.817653
			1.26481	1.11739	0.412811	0.596448		0.800527	0.62113	1.71485	0.837572
			Figure 2J
			Hand2					Hoxa10					Areg					Ihh
			CON	CON+IL-22	DHEA	DHEA+IL-22		CON	CON+IL-22	DHEA	DHEA+IL-22		CON	CON+IL-22	DHEA	DHEA+IL-22		CON	CON+IL-22	DHEA	DHEA+IL-22
			0.72682	1.02383	0.309697	1.19703		1.10502	1.21891	0.610623	0.822161		1.10791	0.909347	0.002935	1.6333		1.19944	0.488791	0.002601	0.9258
			0.976259	0.985051	0.353915	1.18037		1.09413	1.19672	0.688706	0.742414		0.660457	1.03432	0.037354	0.990014		1.12564	0.517389	0.006496	1.48068
			0.984777	0.938861	0.354929	0.755041		1.02467	1.07508	0.490963	1.29404		0.717756	0.742978	0.002461	0.23523		0.833006	0.60904	0.010214	0.986766
			1.14015	0.927962	0.384011	0.733157		1.02327	0.974224	0.498134	0.825688		1.04563	1.43561	0.070562	1.60052		0.887759	0.91805	0.011272	0.551754
			1.17199	0.918278	0.446964	0.353801		0.752909	0.948934	0.598525	0.742707		1.46825	0.81116	0.068006	0.259767		0.954158	0.964412	0.003189	0.758115

## Sheet: Figure 3
			Figure 3E
			CON
				ExM								E2								E2+MPA+cAMP
			PAEP	0.622759	0.612951	1.39425	1.19299	0.826156	0.684679	1.46174	1.20448	5.16144	4.70264	6.24157	5.56467	4.59533	3.72861	4.76922	4.90073	4.76954	4.33044	6.07024	5.09502	11.3903	9.09662	5.73957	6.30542
			SPP1	1.21731	1.07543	0.85389	0.793022	1.25651	1.15358	0.882746	0.767508	2.88779	2.89081	3.17942	3.13532	2.42433	2.20821	2.291	2.46205	2.95048	2.95309	3.86486	3.51296	4.09516	3.58185	3.46162	3.78928
			IHH	2.42207	1.33275	0.317132	0.52051	1.14713	1.62927	0.334805	0.29634	3.1393	2.73056	4.5159	4.52619	1.78025	1.2597	2.39151	2.65698	4.00133	3.2996	6.52476	2.5353	1.12702	1.14382	2.12077	3.25297
			LIF	0.393772	0.441436	1.22341	1.24295	0.762201	0.730503	1.64551	1.56022	2.8382	2.71864	1.52054	1.41136	3.13445	2.84076	1.49906	1.57115	0.947897	0.872526	1.88404	1.56062	3.1861	2.74616	2.13505	2.32505
			HSD17B2	1.39287	1.29709	0.700728	0.596265	1.59054	1.3133	0.620714	0.488493	4.36999	4.06601	6.42636	6.05913	3.17371	2.73744	4.03244	4.30849	14.5496	13.3008	18.3401	15.4388	4.76716	3.85169	13.8686	15.1895
			PCOS
				ExM								E2								E2+MPA+cAMP
			PAEP	0.986998	0.924952	1.03785	0.93294	0.696667	0.910687	1.28131	1.2286	14.7468	13.4279	14.9326	12.8714	19.4071	15.2745	16.3617	10.8318	2.03956	2.14201	8.70623	2.54503	2.64503	7.21608	7.95836	7.12565
			SPP1	1.05841	1.06755	0.980896	0.925749	0.682917	0.903224	1.16578	1.21548	4.92409	4.89281	2.42726	2.12102	5.45243	4.68814	2.45927	1.98538	1.87089	1.75623	2.25216	1.93405	1.99021	2.77985	1.9964	1.85635
			IHH	0.971972	1.54023	0.916133	1.16596	0.645217	0.821605	0.808143	1.13075	18.3393	12.1876	11.3958	8.22931	12.3343	10.0286	8.21192	5.31165	10.7011	10.0011	5.97415	7.79595	7.71151	2.44542	3.65213	1.91917
			LIF	0.815712	0.760362	0.980029	0.838609	0.79692	0.947786	1.36068	1.4999	1.75717	1.64793	1.75455	1.46259	2.59713	2.21866	2.26402	1.81073	1.57775	1.35724	0.620004	2.01157	2.1078	0.923848	0.733759	0.699184
			HSD17B2	1.10363	0.982017	1.1058	1.02687	0.633602	0.822515	1.21094	1.11463	7.29596	6.59033	3.50857	2.91212	7.29901	5.67301	3.19805	2.43587	1.99569	1.91228	6.07544	2.01813	1.89733	4.60778	4.80836	4.23131
			Figure 3I

## Sheet: Figure 4
	Figure 4C
	Figure 4D
	pSTAT3/STAT3	IGFBP5/β-ACTIN
	1.00096	0.27565
	1.61	0.28011
	1.10104	0.24855
	1.22933	0.26173
	0.95724	0.15667
	1.20269	0.22783
	0.70593	0.20304
	0.15957	0.12624
	0.22904	0.19656
	0.52078	0.12588
	1.16265	0.13096
	1.83111	0.23313
	1.32743	0.1865
	Figure 4E
	IGFBP5
	Vector	STAT3-OE
	0.932389	1.60149
	0.969819	1.91779
	1.09779	1.50297
	Figure 4I
		Relative luciferase activity of IGFBP5 promoter
		Vector			STAT3-OE
	WT	1.19834	0.8408	0.960855	2.95529	2.45265	3.18866
	Mut1	0.957203	1.09533	0.947464	2.29012	2.58373	2.19122
	Mut2	0.722804	1.35943	0.917768	2.03575	2.68447	2.28711
	Mut3	0.977877	0.788795	1.23333	0.908452	0.670795	0.579953

## Sheet: Figure 5
		Figure 5C				Figure 5D
		Implantation sites				Mice with ISs (%)
		DHEA	DHEA+IL-22-vector	DHEA+IL-22-Sg-Igfbp5		DHEA	DHEA+IL-22-vector	DHEA+IL-22-Sg-Igfbp5
		1	0	0		20	80	0
		0	1	0
		0	3	0
		0	7	0
		0	9	0
		Figure 5F
		Esr1				Pgr
		DHEA	DHEA+IL-22-vector	DHEA+IL-22-Sg-Igfbp5		DHEA	DHEA+IL-22-vector	DHEA+IL-22-Sg-Igfbp5
		0.7487	1.5973	0.3733		0.2536	8.2122	0.3396
		0.9958	0.927	0.5659		0.2616	6.7553	0.228
		1.0567	0.8137	0.6486		0.8159	6.2957	0.3402
		1.059	0.7546	0.6584		1.4878	5.9076	0.2183
		1.1397	0.3859	0.812		2.1811	3.7876	0.215
		Figure 5H
		ERα
			DHEA					DHEA+IL-22-vector					DHEA+IL-22-Sg-Igfbp5
		Epithelial	45.744	48.72	49.323	49.657	53.093	29.159	30.133	30.717	32.83	33.621	20.406	22.749	23.285	23.479	28.727
		Stromal	13.599	10.378	7.59	6.896	8.083	7.746	6.769	7.388	6.879	8.746	4.231	5.034	5.406	7.648	10.164
		PR
			DHEA					DHEA+IL-22-vector					DHEA+IL-22-Sg-Igfbp5
		Epithelial	7.923	7.985	11.104	16.852	16.744	34.34	30.129	28.585	24.482	23.039	24.12	25.807	21.755	22.144	25.767
		Stromal	4.394	5.231	4.436	6.343	6.782	15.327	8.288	6.941	11.472	9.952	2.659	2.59	7.063	6.051	6.204
		Figure 5I
		Lif				Muc1
		DHEA	DHEA+IL-22-vector	DHEA+IL-22-Sg-Igfbp5		DHEA	DHEA+IL-22-vector	DHEA+IL-22-Sg-Igfbp5
		1.0143	0.8388	0.0081		0.4913	0.0689	0.0065
		1.0767	3.5699	0.0105		0.5501	0.0701	0.0072
		1.37	2.417	0.0113		0.8268	0.099	0.0414
		0.6614	3.5845	0.014		1.3851	0.0996	0.0099
		0.8776	3.803	0.0074		1.7467	0.1213	0.0115
		Figure 5J
		Hand2				Hoxa10				Areg				Ihh
		DHEA	DHEA+IL-22-vector	DHEA+IL-22-Sg-Igfbp5		DHEA	DHEA+IL-22-vector	DHEA+IL-22-Sg-Igfbp5		DHEA	DHEA+IL-22-vector	DHEA+IL-22-Sg-Igfbp5		DHEA	DHEA+IL-22-vector	DHEA+IL-22-Sg-Igfbp5
		0.7432	1.228	0.1785		1.9604	26.3181	1.8088		0.8009	9.9293	0.0163		1.0123	5.9807	0.1922
		0.8138	1.2637	0.2525		0.8441	29.7474	2.0205		0.8438	9.2418	0.0038		2.3202	6.2516	0.1832
		0.952	1.2843	0.1363		0.5891	14.9147	1.6446		1.03	4.8776	0.0053		0.3312	6.6058	0.2577
		1.1588	4.0527	0.144		0.6541	48.2968	1.2349		1.0393	3.6992	0.0052		0.3352	6.9114	0.2494
		1.3322	4.5505	0.1213		0.9523	53.2427	1.2188		1.2859	3.1602	0.0709		1.0011	6.9982	0.1993

## Sheet: Figure 6
			Figure 6A				Figure 6C
			IGFBP5				IGFBP5 relative level
			Proliferative	Secretory				CON			PCOS
			1.0068	2.3103			Epithelial	1.482	0.426	1.125	20.799	12.657	8.771
			1.0446	1.7286			Stromal	0.486	2.029	0.62	2.592	0.624	0.598
			0.9389	1.8902
			0.7438	1.6901
			1.299	1.4094
			1.1457	1.6467
			0.9275	1.4742
			0.8936	1.382
			Figure 6D				Figure 6F
			IGFBP5				IGFBP5
			CON	PCOS				CON						DHEA
			0.6104	0.3691			Epithelial	0.3661	0.4763	1.4915	1.6993	1.1175	0.8494	0.1639	0.2374	0.2058	0.4167	0.7158	0.1402
			1.1471	0.0513			Stromal	0.5056	0.9274	1.5169	1.6012	0.918	0.5309	0.199	0.1568	0.0124	0.2337	0.2203	0.0863
			0.7362	0.3869
			1.2826	0.1606
			0.859	0.9624
			1.6983	0.2104
			0.8913	0.3409
			0.7751	0.5351
			Figure 6G
			IGFBP5
			Blank	10 nM	0.1 μM	0.5 μM
			0.914043	0.926425	1.02679	0.847872
			1.12528	1.0024	1.02566	0.793594
			0.960677	0.947477	0.933455	0.836345
			Figure 6H
			Adhesion rate of JAr spheroids (%)
			CON	DHT	DHT+IGFBP5	DHT+IGF1	DHT+IGFBP5+IGF1	DHT+IGFBP5+NVP-AEW541
			90	50	90	50	80	90
			95	55	80	65	85	95
			80	60	85	60	90	85

## Sheet: Figure 7
		Figure 7C
		Implantation sites
		CON	DHEA	DHEA+IGFBP5
		8	0	1
		9	0	1
		9	0	2
		8	0	5
		10	0	0
		Figure 7D
		Mice with ISs (%)
		CON	DHEA	DHEA+IGFBP5
		100	0	80
		Figure 7G
		Esr1				Pgr
		CON	DHEA	DHEA+IGFBP5		CON	DHEA	DHEA+IGFBP5
		0.6323	3.8829	0.4945		0.9892	0.1205	1.124
		0.7683	3.659	0.9211		0.8974	0.6853	1.406
		0.9145	2.7511	0.4012		0.9675	0.3758	1.7446
		0.9734	1.9528	0.4784		0.9756	0.1168	2.8999
		1.7116	1.9136	1.0357		1.1703	0.4172	1.169
		Figure 7I
		ERα
			CON					DHEA					DHEA+IGFBP5
		Epithelial	22.829	28.239	22.89	18.874	20.038	63.839	58.928	52.429	54.589	54.121	15.059	21.384	45.113	19.163	28.524
		Stromal	10.667	14.243	11.366	11.109	9.529	19.832	19.494	17.484	14.988	13.914	0.213	0.872	10.249	5.239	9.085
		PR
			CON					DHEA					DHEA+IGFBP5
		Epithelial	41.548	36.701	45.836	41.742	56.296	25.099	14.793	27.036	23.358	18.85	28.259	33.122	31.032	29.744	28.686
		Stromal	27.943	25.459	31.307	27.473	30.691	12.01	6.272	11.927	8.573	9.555	17.751	16.591	19.181	20.491	21.253
		Figure 7J
		Lif				Muc1
		CON	DHEA	DHEA+IGFBP5		CON	DHEA	DHEA+IGFBP5
		0.6491	0.0026	0.5609		0.6237	27.9264	0.4915
		1.3946	0.0077	0.7225		0.6714	34.2233	0.5553
		2.0445	0.0043	0.3117		0.6712	19.4309	0.3709
		0.4526	0.0227	0.6659		0.8988	19.7759	0.4569
		0.4591	0.0046	0.855		2.1348	28.0922	0.6383
		Figure 7K
		Hand2				Hoxa10				Areg				Ihh
		CON	DHEA	DHEA+IGFBP5		CON	DHEA	DHEA+IGFBP5		CON	DHEA	DHEA+IGFBP5		CON	DHEA	DHEA+IGFBP5
		0.4639	0.0523	0.5448		0.6772	0.063	2.6643		2.4558	0.0729	0.3781		0.4801	0.0845	1.0431
		0.7258	0.0819	0.1243		0.7569	0.0675	2.2584		0.8632	0.045	1.5028		0.8319	0.0389	1.3372
		0.9924	0.0848	0.2331		1.1286	0.1645	1.5722		0.6443	0.0404	0.2041		1.8001	0.0222	2.0248
		1.3851	0.0893	0.4048		2.0281	0.0398	1.1477		0.5207	0.0701	0.5757		0.7453	0.0745	2.3148
		1.4328	0.0554	0.4494		0.4092	0.0731	0.5183		0.5161	0.0478	1.1365		1.1425	0.037	4.8825

## Sheet: Figure S1
	Figure S1C
	Average cell intensity of pSTAT3
	CON	PCOS
	30.6601	25.7835
	34.1416	24.126
	37.9885	20.7599
	40.1655	18.6178
	43.3504	17.1994

## Sheet: Figure S2
		Figure S2A
		Percentage of Ki-67+ cells (%)
			CON				CON+IL-22				DHEA				DHEA+IL-22
		Epithelial	2.007	1.612	0.688	0.806	1.451	3.355	2.7	1.067	30.877	33.92	32.846	31.899	0.198	0.244	0.383	0.523
		Stromal	7.614	3.015	7.122	10.26	5.722	4.723	4.228	5.765	3.779	9.669	4.944	5.99	1.759	1.918	2.623	1.797
		Figure S2B
		Average cell intensity of MUC1
		CON	CON+IL-22	DHEA	DHEA+IL-22
		2.82135	1.78546	5.9872	1.35417
		3.65326	1.87011	6.27214	2.01448
		4.30643	3.3636	6.46068	3.68306
		1.07747	2.73716	7.34758	4.87242

## Sheet: Figure S3
	Figure S3A
	Diameter (μm)
		CON										PCOS
	Day 1	35.42	30.33	59.11	41.62	47.94	38.64	51.02	51.21	44.5	48.18	23.05	28.78	49.32	36.52	35.37	32.17	55.26	31.17	37.04	40.36
	Day 2	44.72	47.13	82.5	58.29	66.67	50.63	70.49	69.55	63.76	64.56	35.94	43.79	62.63	53.39	47.35	45.1	74.3	61.38	50.68	58.08
	Day 3	47.78	56.53	92.32	69.3	78.64	62.75	86.34	78.43	76.28	74.62	40.75	62.81	71.42	79.65	62.8	59.23	87.29	45.46	65.61	80
	Day 4	70.82	89.32	98.99	82.95	102.16	80.5	109.54	91.77	98.08	89.82	42.1	61.36	80.25	109.52	90.22	61.91	110.77	48.49	73.73	99.77
	Day 5	89.59	126.06	201.12	177.61	203.64	166.07	166.01	228.12	210.27	176.24	45.33	65.19	91.62	202.19	132.12	122.7	243.9	62.69	145.55	206
	Day 6	85.4	147.16	189.44	196.25	211.11	172.79	222.87	198.56	171.39	164.77	48.14	60.02	95.85	260.62	122.57	129.24	265.99	62.25	156.85	251.34
	Day 7	87.68	156.24	164.58	196.85	218	173.59	241.54	194.96	161.63	145.98	51.34	61.19	80.65	323.6	122.96	112.82	282.06	65.17	151.53	278.64
	Figure S3B
	Average cell intensity
		CON					PCOS
	CK7	28.075	22.1228	23.484	31.3723	11.3057	21.1371	12.7617	29.6979	32.2723	18.0965
	E-cad	34.8038	30.9311	33.5395	37.3234	47.6096	30.868	36.5552	37.03	34.6328	38.3805
	Figure S3C
	Average cell intensity
		CON					PCOS
	Laminin	1.02759	3.10093	1.72383	1.27291	1.5315	0.806545	2.36294	2.57878	1.17949	1.50151
	EpCAM	11.5064	11.8616	13.6591	14.2773	14.796	9.66548	11.0796	12.4306	13.1352	13.942
	Figure S3F
	H-Score of PR								H-Score of ERα
		CON			PCOS					CON			PCOS
	ExM	4.022	2.888	5.142	1.124	1.165	0.976		ExM	11.808	10.172	9.38	14.084	15.609	15.689
	E2+MPA+cAMP	8.932	9.198	10.475	7.47	5.051	6.861		E2+MPA+cAMP	7.25	6.36	12.185	13.179	14.386	17.97
	Figure S3G
	Percentage of Ki-67+ cells (%)
		CON					PCOS
	ExM	1.97	2.56	2.78	2.82	4.11	3.57	4.68	5.88	5.97	6.55
	E2	5.36	7.14	8.51	10.75	11.36	7.32	15.73	18.12	20	21.71
	E2+MPA+cAMP	0.96	1.04	1.43	1.68	3.23	8.26	7.33	6.66667	11.7647	13.3333
	Figure S3H
	H-Score of PAEP
		CON			PCOS
	ExM	7.092	9.692	5.582	3.631	1.567	1.344
	E2	8.738	14.651	10.847	8.725	7.699	5.854
	E2+MPA+cAMP	27.839	23.245	28.731	1.812	1.259	2.404
	Figure S3J								Figure S3K
									Relative expression
										PCOS						PCOS+IL-22
									ESR1	0.891	0.924	0.9283	1.0268	1.0948	1.1351	1.0593	0.9856	1.4551	1.1586	0.9319	0.8127
									PGR	0.9238	0.9573	0.9848	1.0242	1.0458	1.0642	1.5015	1.4816	1.422	1.3603	1.3277	1.3111

[truncated: 3 more sheets: Figure S4, Figure S5, Figure S6]
